# Supplementary material for: Pseudomonas aeruginosa lasR mutants resist phagocytosis and alter inflammatory cytokine production by cystic fibrosis macrophages
Source: mSphere. 2026 Apr 2;11(4):e00702-25. doi: 10.1128/msphere.00702-25 (PMC13123724; doi:10.1128/msphere.00702-25)
Supplement: Data set S1 — Annotation of genetic differences between DH2417 and DH2415. [file msphere.00702-25-s0001.xlsx]

## Sheet: Description,Notes
Dataset S1. Comparison of the genomes of sttrains DH2417 and DH2415.
Genomes were assembled using spades and annotated using prokka. The resultant .fna and .gff files were used as the reference genome in the bwa alignment algorithm (PA_SNPcalling pipeline). Freebayes was used for variant calling, and SNPeff for variant impact reporting. The snpeff output variant calls using this custom gff file generated KIBEBDDM_##### gene names.
The major steps implmented in the pipeline include: Raw illumina reads quality control assesment using FASTQC (v0.12.1) Read trimming for adapters and read quality using trimmomatic (v0.39) Alignment using bwa (v0.7) Duplicates are marked with MarkDuplicates (picard-slim v2.27.1) Variant calling using freeBayes (v1.3.4) Variant annotation using SnpEff (v5.2) Genome assembly using Spades (v3.15.5)…
SnpEff annotated variant calls output was imported into R and parsed down to a list of impacted genes per sample, per impact type reported by SnpEff (multiple variant calls of the same type in a given gene for one sample are collapsed. Genomic metadata for DH2415 was incorporated into variant call dataframes using gggenomes R package, from prokka output files used as the reference genome for the …
Following generation of "unique genes" impacted in each strain, dataframes were exported from R and parsed in Excel to highlight genes that show impact in both strains or false positives indentified when DH2415 illumina reads aligned to the SPAdes de novo genome from the same sequencing data).
Packages used in R parsing:	Citation
tidyverse	https://cran.r-project.org/web/packages/tidyverse/citation.html
gggenomes	https://CRAN.R-project.org/package=gggenomes
	HIGH	MODERATE	LOW	MODIFIER
Sequence Ontology Terms:	chromosome_number_variation	3_prime_UTR_truncation & exon_loss	5_prime_UTR_premature_start_codon_gain_variant	3_prime_UTR_variant
	exon_loss_variant	5_prime_UTR_truncation & exon_loss_variant	initiator_codon_variant	5_prime_UTR_variant
	frameshift_variant	coding_sequence_variant	splice_region_variant	coding_sequence_variant
	rare_amino_acid_variant	conservative_inframe_deletion	start_retained	conserved_intergenic_variant
	splice_acceptor_variant	conservative_inframe_insertion	stop_retained_variant	conserved_intron_variant
	splice_donor_variant	disruptive_inframe_deletion	synonymous_variant	downstream_gene_variant
	start_lost	disruptive_inframe_insertion		exon_variant
	stop_gained	missense_variant		feature_elongation
	stop_lost	regulatory_region_ablation		feature_truncation
	transcript_ablation	splice_region_variant		gene_variant
		TFBS_ablation		intergenic_region
				intragenic_variant
				intron_variant
				mature_miRNA_variant
				miRNA
				NMD_transcript_variant
				non_coding_transcript_exon_variant
				non_coding_transcript_variant
				regulatory_region_amplification
				regulatory_region_variant
				TF_binding_site_variant
				TFBS_amplification
				transcript_amplification
				transcript_variant
				upstream_gene_variant

## Sheet: Summary Tab
Reference Strain	Annotation_Impact	ANN "Same" for all Samples	ANN "Diff"/unique for Sample	Total Count for All Samples	Total Count Check		ANN"Diff"/unique for DH2417	ANN"Diff"/unique for DH2415	Annotation_Impact
	HIGH	2	8	10	10		8	0	HIGH
	MODERATE	47	36	82	83		35	1	MODERATE
	LOW	65	14	78	79		13	1	LOW
	MODIFIER	135	94	184	229		49	45	MODIFIER
	ALL (no filter)	249	152	354	401		105	47	ALL (no filter)
	Total Rows Count				354
*This tab is for total variant tallies for each impact type in each sample
*example with two samples. Will need to expand formulas if more than two samples (ie columns H onwards)

## Sheet: Unique Genes per Sample
Reference Strain	HIGH		MODERATE		LOW		MODIFIER
DH2415	8		33		10		14
	KIBEBDDM_00698	lasR_1	KIBEBDDM_00022	NA	KIBEBDDM_01729	gdhB	KIBEBDDM_00667	pcpR_1
	KIBEBDDM_01177	opgH	KIBEBDDM_00102	mucB	KIBEBDDM_02524	NA	KIBEBDDM_00944	accB_1
	KIBEBDDM_01361	mip	KIBEBDDM_00301	NA	KIBEBDDM_02636	prsE_2	KIBEBDDM_01318	gcvP_1
	KIBEBDDM_01780	NA	KIBEBDDM_00637	smvA	KIBEBDDM_02843	NA	KIBEBDDM_01692	moaB_1
	KIBEBDDM_01821	NA	KIBEBDDM_00673	rep_1	KIBEBDDM_02941	rhaS_5	KIBEBDDM_02239	exuT_1
	KIBEBDDM_02618	NA	KIBEBDDM_00909	fadH_1	KIBEBDDM_03020	amn	KIBEBDDM_02975	NA
	KIBEBDDM_03535	NA	KIBEBDDM_00945	accC_1	KIBEBDDM_03146	NA	KIBEBDDM_03153	NA
	KIBEBDDM_04016	oprM_6	KIBEBDDM_00978	NA	KIBEBDDM_04501	auaG	KIBEBDDM_03927	NA
			KIBEBDDM_01124	NA	KIBEBDDM_04652	ccoP2	KIBEBDDM_04483	eptA_1
			KIBEBDDM_01542	sasA_5	KIBEBDDM_05686	rimJ	KIBEBDDM_05561	NA
			KIBEBDDM_01792	NA			KIBEBDDM_05816	NA
			KIBEBDDM_02017	degS			KIBEBDDM_05821	NA
			KIBEBDDM_02061	NA			KIBEBDDM_05842	argH_2
			KIBEBDDM_02263	can			KIBEBDDM_05843	NA
			KIBEBDDM_02418	NA
			KIBEBDDM_02583	mnmC
			KIBEBDDM_02644	cmpR_2
			KIBEBDDM_02679	NA
			KIBEBDDM_02706	entS_3
			KIBEBDDM_02799	trpD_1
			KIBEBDDM_02917	tamB
			KIBEBDDM_02962	NA
			KIBEBDDM_03031	NA
			KIBEBDDM_03555	NA
			KIBEBDDM_03665	kynB
			KIBEBDDM_03888	NA
			KIBEBDDM_03933	NA
			KIBEBDDM_04134	yecS_4
			KIBEBDDM_04622	gltA
			KIBEBDDM_05062	sasA_15
			KIBEBDDM_05359	rpoC
			KIBEBDDM_05676	NA
			KIBEBDDM_05822	pilT_3
